# Supplementary material for: A Scoping Review on the Therapeutic Potential of Resin From the Species Larix decidua Mill. [Pinaceae] to Treat Ulcerating Wounds
Source: Front Pharmacol. 2022 Jun 3;13:895838. doi: 10.3389/fphar.2022.895838 (PMC9204203; doi:10.3389/fphar.2022.895838)
Supplement: Supplementary file 1 [file DataSheet1.XLSX]

## Sheet: Sheet1
	No	Compound	Tree part	Identification and analytical method	Reference
Hydrocarbonate	1	1,2,4-trimethylbenzene	Needle	FT-ICR ESI/APPI	Mofikoya et al. 2020
	2	1,5-heptadien-3-yne	Wood	GC-MS	Salem et al. 2015b
	3	2,2-dimethoxybutane	Bark	GC-MS	Salem et al. 2015b
	4	2,2-dimethoxy-propane	Bark	GC-MS	Salem et al. 2015b
	5	3,3,4-trimethyl-decane	Wood	GC-MS	Salem et al. 2015b
	6	3-methyl-2-phenyl-2-pentene	Needle	FT-ICR ESI/APPI	Mofikoya et al. 2020
	7	4-methyl-1-heptene	Bark	GC-MS	Salem et al. 2015b
	8	cyclohexane	Bark	GC-MS	Salem et al. 2015b
	9	decane	Bark	GC-MS	Salem et al. 2016
	10	eicosane	Wood	GC-MS	Mecca et al. 2018
	11	heptacosane	Wood	GC-MS	Mecca et al. 2018
	12	heptane	Bark	GC-MS	Salem et al. 2015b
	13	hexacosane	Wood	GC-MS	Mecca et al. 2018
	14	methyl-cyclohexane	Bark	GC-MS	Salem et al. 2015b
	15	methyl-cyclohexane	Bark, Wood	GC-MS	Salem et al. 2015b
	16	nanocosanol	Needle	GC-MS	Schulten et al. 1986
	17	nonacosane	Bark	GC-MS	Salem et al. 2016
	18	octacosane	Wood	GC-MS	Mecca et al. 2018
	19	octadecane	Wood	GC-MS	Mecca et al. 2018
	20	tert-butylbenzene	Wood	GC-FID, GC-MS	Bajer et al. 2020
	21	tetracosane	Wood	GC-MS	Mecca et al. 2018
	22	tetradecenoic acid	Bark	GC	Salem et al. 2015a
	23	trans-1,2-dimethylcyclopentane	Bark	GC-MS	Salem et al. 2015b
	24	tricosane	Wood	GC-MS	Mecca et al. 2018
	25	undecane	Wood	GC-MS	Salem et al. 2015b
Carbohydrate	26	1,2,3,5-tetra-O-acetyl-β-D-ribofuranose	Wood	GC-MS	Mecca et al. 2018
	27	4-O-methylglucuronic acid	Wood	GC	Willför et al. 2005
	28	arabinose	Bark, Wood	HPLC-UV, MALDI-TOF MS, GC-FID, GC-MS, GC, ATR-FTIR, NMR 1H	Bianchi et al. 2015, Hochegger et al. 2019, Willför et al. 2005
	29	cellulose	Wood	GC-MS, 13C-NMR	Kopania et al. 2012
	30	D-galactofuranose penta acetate	Wood	GC-MS	Mecca et al. 2018
	31	fructose	Bark, Needle	HPLC-UV, MALDI-TOF MS, GC, GC-MS	Bianchi et al. 2015, Isidorov et al. 2005
	32	galactose	Bark, Needle, Wood	HPLC-UV, MALDI-TOF MS, GC-FID, GC-MS, GC, ATR-FTIR, NMR 1H	Bianchi et al. 2015, Isidorov et al. 2005, Hochegger et al. 2019, Willför et al. 2005
	33	galacturonic acid	Bark, Wood	HPLC-UV, MALDI-TOF MS, GC	Bianchi et al. 2015, Willför et al. 2005
	34	glucose	Bark, Needle, Wood	HPLC-UV, MALDI-TOF MS, HPLC, GC-FID, GC-MS, GC, ATR-FTIR, NMR 1H	Bianchi et al. 2015, Churakova et al. 2019, Hochegger et al. 2019, Willför et al. 2005
	35	glucuronic acid	Wood	GC	Willför et al. 2005
	36	hemicellulose	Wood	GC-MS, 13C-NMR	Kopania et al. 2012
	37	holocellulose	Wood	GC-MS, 13C-NMR	Kopania et al. 2012
	38	inositol	Needle	GC, GC-MS	Isidorov et al. 2005
	39	mannose	Bark, Wood	HPLC-UV, MALDI-TOF MS, GC-FID, GC-MS, GC, ATR-FTIR, NMR 1H	Bianchi et al. 2015, Hochegger et al. 2019, Willför et al. 2005
	40	pinitol	Needle	HPLC	Churakova et al. 2019
	41	raffinose	Bark	HPLC-UV, MALDI-TOF MS	Bianchi et al. 2015
	42	rhamnose	Wood	GC	Willför et al. 2005
	43	stachyose	Bark	HPLC-UV, MALDI-TOF MS	Bianchi et al. 2015
	44	stilbene glucosides	Bark	HPLC-UV, MALDI-TOF MS	Bianchi et al. 2015
	45	sucrose	Bark	HPLC-UV, MALDI-TOF MS, HPLC	Bianchi et al. 2015, Churakova et al. 2019
	46	xylose	Wood	GC-FID, GC-MS, GC, ATR-FTIR, NMR 1H	Hochegger et al. 2019, Willför et al. 2005
	47	α-D-glucopyranose penta acetate	Wood	GC-MS	Mecca et al. 2018
	48	α-D-xylopyranose tetra acetate	Wood	GC-MS	Mecca et al. 2018
	49	β-D-deoxyribopyranose tetra acetate	Wood	GC-MS	Mecca et al. 2018
	50	β-D-galactopyranose penta acetate	Wood	GC-MS	Mecca et al. 2018
Flavonoids	51	(2'R,3'R)-4,4',6'-trihydroxy-2,2'-bis(4-hydroxyphenyl)-2'H,7H-spiro[benzo[1,2-b:3,4-b']difuran-8,3'-benzofuran]-7-one	Bark	HPLC-DAD-MS, HPLC-FLD-MS	Baldan et al 2017
	52	1-amino-1-ortho-chlorophenyl-2-(2-quinoxalinyl)ethene	Bark	GC-MS	Salem et al. 2016
	53	2,9-dimethyl-1,10-phenanthroline	Bark	GC-MS	Salem et al. 2016
	54	2'-caffeoyl-4.4',6'-trihydroxy-2-bis-(4-hydroxyphenyl)-2H,2'H-spiro[benzo[1,2-b:3,4-b']difuran-8,3'-benzofuran]-7(3H)-one	Bark	HPLC-DAD-MS, HPLC-FLD-MS	Baldan et al 2017
	55	3,2'-epilarixinol	Bark	HPLC-DAD-MS, HPLC-FLD-MS	Baldan et al 2017
	56	3-epilarixinol	Bark	HPLC-DAD-MS, HPLC-FLD-MS	Baldan et al 2017
	57	4,4',6'-trihydroxy-2,2'-bis(4-hydroxyphenyl)-2H,2'H-spiro[benzo[1,2-b:3,4-b']difuran-8,3'-benzofuran]-7(3H)-one	Bark	HPLC-DAD-MS, HPLC-FLD-MS	Baldan et al 2017
	58	apigenin	Needle	UPLC, UV, TLC	Niemann and Baas, 1978, Dziedzinski et al. 2020
	59	aromadendrin	Resin	-	Norin 1972
	60	catechin	Bark, Needle	HPLC-DAD-MS, HPLC-DAD, HPLC-FLD-MS, UV-Vis	Baldan et al 2017, Turrini et al. 2020
	61	cyanidandiol	Wood	IR, Raman	Weinges 1961
	62	cyanidanolon	Wood	IR, Raman	Weinges 1961
	63	dihydrokaempferol	Wood	TLC, GC-MS	Gripenberg 1952, Willför et al. 2003
	64	epicatechin	Bark, Needle	HPLC-DAD-MS, HPLC-DAD, HPLC-FLD-MS, UV-Vis	Baldan et al 2017, Turrini et al. 2020
	65	isorhamnetin	Bark	HPLC-DAD-MS, HPLC-FLD-MS	Baldan et al 2017
	66	isorhamnetin-3-glucoside	Needle	UV, TLC	Niemann and Baas, 1978
	67	isorhamnetin-3-rutinoside	Needle	UV, TLC	Niemann and Baas, 1978
	68	kaempferol	Needle, Wood	UV, TLC, GC-MS, FT-RAMAN, FT-IR, FT-NIR, UPLC	Niemann and Baas, 1978, Wagner et al. 2020, Dziedzinski et al. 2020
	69	kaempferol derivative	Bark	HPLC-DAD-MS, HPLC-FLD-MS	Baldan et al 2017
	70	kaempferol-3-glucoside	Needle	UV, TLC	Niemann and Baas, 1978
	71	laricitrin	Needle	UV, TLC	Niemann and Baas, 1978
	72	larixidinol	Bark	HPLC-DAD-MS, HPLC-FLD-MS	Baldan et al 2017
	73	larixinol	Bark	HPLC-DAD-MS, HPLC-FLD-MS	Baldan et al 2017
	74	larixinol derivative	Bark	HPLC-DAD-MS, HPLC-FLD-MS	Baldan et al 2017
	75	leucodelphinidin	Needle	UV	King 1966
	76	luteolin	Bark, Needle	HPLC-DAD-MS, HPLC-FLD-MS, UPLC	Baldan et al 2017, Dziedzinski et al. 2020
	77	myricetin	Needle	UV, TLC	Niemann and Baas, 1978
	78	myricetin-3-glucoside	Needle	UV, TLC	Niemann and Baas, 1978
	79	naringenin	Needle	UPLC	Dziedzinski et al. 2020
	80	non-flavan-3-ol	Bark	HPLC-UV, MALDI-TOF MS	Bianchi et al. 2015
	81	pelargidandiol	Wood	IR, Raman	Weinges 1961
	82	pelargidanolon	Wood	IR, Raman	Weinges 1961
	83	peonidin	Needle	TLC, HPLC-UV-Vis	Anderson 1992
	84	procyanidin B2	Bark	HPLC-DAD-MS, HPLC-FLD-MS	Baldan et al 2017
	85	procyanidin tetramer B	Bark	HPLC-DAD-MS, HPLC-FLD-MS	Baldan et al 2017
	86	procyanidin trimer B	Bark	HPLC-DAD-MS, HPLC-FLD-MS	Baldan et al 2017
	87	quercetin	Needle	HPLC-DAD, UV-Vis, UPLC	Turrini et al. 2020, Dziedzinski et al. 2020
	88	quercetin-3-arabinoside	Needle	UV, TLC	Niemann and Baas, 1978
	89	quercetin-3-glucoside	Needle	UV, TLC	Niemann and Baas, 1978
	90	quercetin-3-rutinoside	Needle	UV, TLC	Niemann and Baas, 1978
	91	quercitrin	Needle	HPLC-DAD, UV-Vis	Turrini et al. 2020
	92	rutin	Needle	HPLC-DAD, UV-Vis	Turrini et al. 2020
	93	syringetin	Needle	UV, TLC	Niemann and Baas, 1978
	94	syringetin-3-diglycoside	Needle	UV, TLC	Niemann and Baas, 1978
	95	syringetin-3-rutinoside	Needle	UV, TLC	Niemann and Baas, 1978
	96	taxifolin	Bark, Resin, Wood	GC-MS, FT-RAMAN, FT-IR, FT-NIR, TLC	Wagner et al. 2020, Gripenberg 1952, Norin 1972, Wagner et al. 2019
	97	vitexin	Needle	UV, TLC, UPLC	Niemann and Baas, 1978, Dziedzinski et al. 2020
Volatile Terpenoids	98	(E/Z)-β-farnesene	Needle, Wood	GC-FID, GC-MS, NMR	Garcia et al. 2017, Wajs et al. 2007
	99	(25R)-2α-hydroxy-5α-spirostan-3-one	Bark	GC-MS	Salem et al. 2016
	100	(E/Z)-γ-bisabolene	Wood	GC-FID, GC-MS	Wajs et al. 2007
	101	(Z)-α-bisabolene	Wood	GC-FID, GC-MS	Wajs et al. 2007
	102	1,8-cineole	Bark, Needle	GC-FID, GC-MS	Kubeczka and Schultze, 1987
	103	24-methylene cycloartanol	Needle	GC-FID	Goad and Goodwin, 1967
	104	2-phenylethyl acetate	Needle	FT-ICR ESI/APPI	Mofikoya et al. 2020
	105	3-acetoxy-24-phenyl-25-norisopropyl-9,19-cyclolanostan-22-en-24-one	Bark	GC-MS	Salem et al. 2016
	106	3-acetoxy-24-phenyl-4,4-14-trimethyl-25-norisopropyl-9,19-cyclolanostan-22-en-24-one	Bark	GC-MS	Salem et al. 2016
	107	3-carene	Bark, Needle	GC-MS, GC-FID, GC, NMR	Holm and Hiltunen, 1997, Lang 1989, Garcia et al. 2017, Kubeczka and Schultze, 1987, Isidorov et al. 2005, Lang and Messerer, 1987
	108	4-terpinenol	Wood	GC-FID, GC-MS, NMR	Salem et al. 2015b, Garcia et al. 2017, Kubeczka and Schultze, 1987
	109	alpha irone	Needle	FT-ICR ESI/APPI	Mofikoya et al. 2020
	110	ar-curcumene	Wood	GC-FID, GC-MS	Wajs et al. 2007
	111	astaxanthin	Bark	GC-MS	Salem et al. 2016
	112	borneol	Wood	GC-FID, GC-MS, NMR	Garcia et al. 2017
	113	bornyl acetate	Bark, Needle, Wood	GC-FID, GC-MS, GC, NMR	Garcia et al. 2017, Kubeczka and Schultze, 1987, Isidorov et al. 2005, Wajs et al. 2007
	114	bornyl isobutyrate	Needle	FT-ICR ESI/APPI	Mofikoya et al. 2020
	115	bornyl-2-methylbutyrate	Needle	FT-ICR ESI/APPI	Mofikoya et al. 2020
	116	calamenene	Needle	FT-ICR ESI/APPI	Mofikoya et al. 2020
	117	camphene	Bark, Needle, Wood	GC-MS, GC-FID, GC-MS, NMR	Holm and Hiltunen, 1997, Garcia et al. 2017, Kubeczka and Schultze, 1987, Lang and Messerer, 1987, Lang 1989, Wajs et al. 2007, Salem et al. 2015b
	118	camphene hydrate	Wood	GC-MS	Salem et al. 2015b
	119	campholenal A	Wood	GC-FID, GC-MS, NMR	Garcia et al. 2017
	120	camphor	Needle, Wood	GC-FID, GC-MS, NMR	Garcia et al. 2017
	121	carvone	Wood	GC-FID, GC-MS, NMR	Garcia et al. 2017
	122	caryophyllene	Needle	FT-ICR ESI/APPI	Mofikoya et al. 2020
	123	caryophyllene oxide	Bark, Needle, Wood	FT-ICR ESI/APPI, GC, GC-FID, GC-MS, NMR	Mofikoya et al. 2020, Isidorov et al. 2005, Garcia et al. 2017, Kubeczka and Schultze, 1987
	124	cis-sesquisabinene hydrate	Wood	GC-FID, GC-MS	Wajs et al. 2007
	125	cubebol	Wood	GC-FID, GC-MS	Wajs et al. 2007
	126	cuminaldehyde	Wood	GC-FID, GC-MS, NMR	Garcia et al. 2017
	127	cycloartenol	Needle, Wood	GC-FID, HPLC-Q-ToF-MS	Goad and Goodwin, 1967, Fu et al. 2018
	128	cycloeucalenol	Needle	GC-FID	Goad and Goodwin, 1967
	129	cyclohexadecanolide	Needle	FT-ICR ESI/APPI	Mofikoya et al. 2020
	130	cyclolaudenol	Needle	GC-FID	Goad and Goodwin, 1967
	131	daucene	Wood	GC-FID, GC-MS	Wajs et al. 2007
	132	dehydrosabinene	Wood	GC-FID, GC-MS	Bajer et al. 2020
	133	dillapiole	Needle	FT-ICR ESI/APPI	Mofikoya et al. 2020
	134	endo-borneol	Wood	GC-MS	Salem et al. 2015b
	135	epicubenol	Wood	GC-FID, GC-MS	Bajer et al. 2020
	136	eugenol	Needle	FT-ICR ESI/APPI	Mofikoya et al. 2020
	137	fenchol	Needle, Wood	GC-FID, GC-MS, NMR	Garcia et al. 2017, Salem et al. 2015b
	138	geranic acid	Needle	FT-ICR ESI/APPI	Mofikoya et al. 2020
	139	geranyl acetate	Needle	FT-ICR ESI/APPI	Mofikoya et al. 2020
	140	geranyl formate	Needle	FT-ICR ESI/APPI	Mofikoya et al. 2020
	141	geranyl isovalerate	Needle	FT-ICR ESI/APPI	Mofikoya et al. 2020
	142	germacra-1(10)E,5E-dien-4-ol	Needle, Wood	GC-FID, GC-MS	Kubeczka and Schultze, 1987
	143	germacrene B	Bark, Needle, Wood	GC-FID, GC-MS	Kubeczka and Schultze, 1987, Wajs et al. 2007
	144	germacrene D	Bark, Needle, Wood	FT-ICR ESI/APPI, GC-FID, GC-MS, NMR	Mofikoya et al. 2020, Garcia et al. 2017, Kubeczka and Schultze, 1987, Wajs et al. 2007
	145	germacrene D-4-ol	Needle	FT-ICR ESI/APPI	Mofikoya et al. 2020
	146	hexyl cinnamaldehyde	Needle	FT-ICR ESI/APPI	Mofikoya et al. 2020
	147	imbricatolic acid	Needle	FT-ICR ESI/APPI	Mofikoya et al. 2020
	148	isoborneol	Wood	GC-MS	Salem et al. 2015b
	149	isobornyl propaniote	Needle	FT-ICR ESI/APPI	Mofikoya et al. 2020
	150	isocarvestrene	Wood	GC-MS	Salem et al. 2015b
	151	isoledene	Wood	GC-FID, GC-MS	Wajs et al. 2007
	152	khusimone	Needle	FT-ICR ESI/APPI	Mofikoya et al. 2020
	153	lanosterol	Needle	GC-FID	Goad and Goodwin, 1967
	154	limonene	Bark, Needle, Wood	GC-FID, GC-MS, GC, NMR	Holm and Hiltunen, 1997, Garcia et al. 2017, Kubeczka and Schultze, 1987, Isidorov et al. 2005, Lang and Messerer, 1987, Wajs et al. 2007, Salem et al. 2015b
	155	linalool	Wood	GC-FID, GC-MS, NMR	Garcia et al. 2017
	156	longicyclene	Wood	GC-FID, GC-MS	Wajs et al. 2007
	157	menthoglycol	Wood	GC-MS	Salem et al. 2016
	158	methyl daniellate	Needle	FT-ICR ESI/APPI	Mofikoya et al. 2020
	159	methyl eugenol	Needle	FT-ICR ESI/APPI	Mofikoya et al. 2020
	160	methyl thymol	Needle, Wood	FT-ICR ESI/APPI, GC-FID, GC-MS	Mofikoya et al. 2020, Wajs et al. 2007
	161	myrcene	Bark, Needle, Wood	GC-FID, GC-MS, NMR	Holm and Hiltunen, 1997, Garcia et al. 2017, Kubeczka and Schultze, 19877, Lang and Messerer, 1987, Wajs et al. 2007
	162	myrtenal	Bark, Wood	GC-FID, GC-MS, NMR	Garcia et al. 2017, Kubeczka and Schultze, 1987
	163	myrtenol	Bark, Wood	GC-FID, GC-MS, NMR	Garcia et al. 2017, Kubeczka and Schultze, 1987
	164	myrtenyl acetate	Needle	FT-ICR ESI/APPI	Mofikoya et al. 2020
	165	myrtenyl isovalerate	Needle	FT-ICR ESI/APPI	Mofikoya et al. 2020
	166	nootkatone	Needle	FT-ICR ESI/APPI	Mofikoya et al. 2020
	167	nopinone	Wood	GC-FID, GC-MS, NMR	Garcia et al. 2017
	168	p-cymen-8-ol	Needle, Wood	GC-FID, GC-MS, NMR	Garcia et al. 2017
	169	p-cymene	Bark, Needle, Wood	GC-FID, GC-MS, NMR	Holm and Hiltunen, 1997, Garcia et al. 2017, Kubeczka and Schultze, 1987, Lang and Messerer, 1987, Wajs et al. 2007
	170	p-cymenene	Wood	GC-FID, GC-MS, NMR	Garcia et al. 2017
	171	phellandral	Wood	GC-FID, GC-MS, NMR	Garcia et al. 2017
	172	phenylethyl-3-methyl butanoate	Needle	FT-ICR ESI/APPI	Mofikoya et al. 2020
	173	pinene	Needle	FT-ICR ESI/APPI	Mofikoya et al. 2020
	174	pinic acid	Needle	FT-ICR ESI/APPI	Mofikoya et al. 2020
	175	pinocarveol	Bark	GC-FID, GC-MS	Kubeczka and Schultze, 1987
	176	pinocarvone	Bark, Wood	GC-FID, GC-MS, NMR	Garcia et al. 2017, Kubeczka and Schultze, 1987
	177	piperitone	Needle	FT-ICR ESI/APPI	Mofikoya et al. 2020
	178	p-mentha-1,3,8-triene	Wood	GC-FID, GC-MS, NMR	Garcia et al. 2017
	179	p-mentha-1,5-dien-8-ol	Wood	GC-FID, GC-MS, NMR	Garcia et al. 2017
	180	sabina ketone	Needle	FT-ICR ESI/APPI	Mofikoya et al. 2020
	181	sabinene	Bark, Needle, Wood	GC-FID, GC-MS	Holm and Hiltunen, 1997, Kubeczka and Schultze, 1987
	182	selina-3,7(11)-diene	Wood	GC-FID, GC-MS	Wajs et al. 2007
	183	spathulenol	Needle	FT-ICR ESI/APPI	Mofikoya et al. 2020
	184	squalene	Wood	GC-MS	Salem et al. 2016
	185	T-cadinol	Bark, Needle, Wood	GC-FID, GC-MS, NMR	Garcia et al. 2017, Kubeczka and Schultze, 1987, Bajer et al. 2020, Wajs et al. 2007
	186	terpinen-4-ol	Bark, Needle	FT-ICR ESI/APPI, GC-FID, GC-MS	Mofikoya et al. 2020, Kubeczka and Schultze, 1987
	187	terpinolene	Bark, Needle, Wood	GC-FID, GC-MS, NMR	Holm and Hiltunen, 1997, Garcia et al. 2017, Kubeczka and Schultze, 1987, Lang and Messerer, 1987, Wajs et al. 2007
	188	terpinyl acetate	Needle	FT-ICR ESI/APPI	Mofikoya et al. 2020
	189	terpinyl formate	Needle	FT-ICR ESI/APPI	Mofikoya et al. 2020
	190	thujone	Needle	FT-ICR ESI/APPI	Mofikoya et al. 2020
	191	thymol methyl ether	Needle, Wood	FT-ICR ESI/APPI, GC-FID, GC-MS, NMR	Mofikoya et al. 2020, Garcia et al. 2017
	192	T-muurolol	Bark, Needle, Wood	GC-FID, GC-MS, NMR	Garcia et al. 2017, Kubeczka and Schultze, 1987
	193	trans-carveol	Wood	GC-FID, GC-MS, NMR	Garcia et al. 2017
	194	trans-pinocarveol	Needle, Wood	GC-FID, GC-MS, NMR	Garcia et al. 2017
	195	trans-verbenol	Bark, Wood	GC-FID, GC-MS, NMR	Garcia et al. 2017, Kubeczka and Schultze, 1987
	196	trans-α-bergamotene	Wood	GC-FID, GC-MS	Wajs et al. 2007
	197	tricyclene	Wood	GC-FID, GC-MS	Wajs et al. 2007
	198	trieyelene	Bark, Needle, Wood	GC-FID, GC-MS	Kubeczka and Schultze, 1987
	199	valencene	Wood	GC-FID, GC-MS	Wajs et al. 2007
	200	verbenene	Bark, Needle	GC-FID, GC-MS, FT-ICR ESI/APPI	Kubeczka and Schultze, 1987, Mofikoya et al. 2020
	201	verbenone	Needle, Wood	GC-FID, GC-MS, NMR, FT-ICR ESI/APPI	Salem et al. 2015b, Garcia et al. 2017, Mofikoya et al. 2020
	202	vulgraon B	Needle	FT-ICR ESI/APPI	Mofikoya et al. 2020
	203	Z-bornyl-p-coumarate	Needle	FT-ICR ESI/APPI	Mofikoya et al. 2020
	204	zingiberene	Wood	GC-FID, GC-MS	Wajs et al. 2007
	205	α-bisabolene	Wood	GC-FID, GC-MS	Wajs et al. 2007
	206	α-cadinene	Wood	GC-FID, GC-MS	Wajs et al. 2007
	207	α-cadinol	Bark, Needle, Wood	GC-FID, GC-MS, NMR	Garcia et al. 2017, Kubeczka and Schultze, 1987
	208	α-cedrene	Wood	GC-FID, GC-MS	Wajs et al. 2007
	209	α-cedrol	Wood	GC-MS	Salem et al. 2015b
	210	α-copaene	Wood	GC-FID, GC-MS	Wajs et al. 2007
	211	α-cubebene	Wood	GC-FID, GC-MS	Wajs et al. 2007
	212	α-fenchene	Wood	GC-FID, GC-MS	Wajs et al. 2007
	213	α-himachalene	Wood	GC-FID, GC-MS	Wajs et al. 2007
	214	α-humulene	Bark, Needle, Wood	GC-FID, GC-MS, NMR	Garcia et al. 2017, Kubeczka and Schultze, 1987
	215	α-irone	Needle	FT-ICR ESI/APPI	Mofikoya et al. 2020
	216	α-longifolene	Wood	GC-FID, GC-MS	Wajs et al. 2007
	217	α-longipinene	Wood	GC-FID, GC-MS	Wajs et al. 2007
	218	α-muurolene	Needle, Wood	GC-FID, GC-MS, NMR	Garcia et al. 2017, Kubeczka and Schultze, 1987, Bajer et al. 2020, Wajs et al. 2007
	219	α-muurolol	Wood	GC-FID, GC-MS	Bajer et al. 2020
	220	α-phellandrene	Bark, Needle, Wood	GC-FID, GC-MS, NMR	Holm and Hiltunen, 1997, Garcia et al. 2017, Kubeczka and Schultze, 1987, Wajs et al. 2007
	221	α-pinene	Bark, Needle, Wood	GC-FID, GC-MS, GC, NMR	Holm and Hiltunen, 1997, Garcia et al. 2017, Kubeczka and Schultze, 1987, Isidorov et al. 2005, Lang and Messerer, 1987, Wajs et al. 2007
	222	α-selinene	Wood	GC-FID, GC-MS	Wajs et al. 2007
	223	α-terpinene	Bark, Needle, Wood	GC-FID, GC-MS	Holm and Hiltunen, 1997, Kubeczka and Schultze, 1987, Lang and Messerer, 1987, Wajs et al. 2007
	224	α-terpineol	Bark, Needle, Wood	GC-FID, GC-MS, NMR	Salem et al. 2015b, Garcia et al. 2017, Kubeczka and Schultze, 1987
	225	α-terpinyl acetate	Bark, Wood	GC-FID, GC-MS	Kubeczka and Schultze, 1987, Wajs et al. 2007
	226	α-thujene	Needle, Wood	GC-MS	Holm and Hiltunen, 1997, Salem et al. 2015b
	227	β-carophyllene	Bark, Needle, Wood	GC-FID, GC-MS, GC, NMR	Kubeczka and Schultze, 1987, Isidorov et al. 2005, Garcia et al. 2017, Wajs et al. 2007
	228	β-cedrene	Wood	GC-FID, GC-MS	Wajs et al. 2007
	229	β-copaene	Needle	GC-FID, GC-MS, NMR	Garcia et al. 2017
	230	β-elemene	Needle, Wood	GC-FID, GC-MS, NMR	Garcia et al. 2017, Wajs et al. 2007
	231	β-gurjunene	Wood	GC-FID, GC-MS	Wajs et al. 2007
	232	β-longipinene	Wood	GC-FID, GC-MS	Wajs et al. 2007
	233	β-ocimene	Bark	GC-MS	Salem et al. 2015b
	234	β-phellandrene	Bark, Needle, Wood	GC-FID, GC-MS, GC, NMR	Holm and Hiltunen, 1997, Garcia et al. 2017, Kubeczka and Schultze, 1987, Isidorov et al. 2005, Lang and Messerer, 1987, Wajs et al. 2007
	235	β-phenylethyl isobutyrate	Needle	FT-ICR ESI/APPI	Mofikoya et al. 2020
	236	β-pinene	Bark, Needle, Wood	GC-FID, GC-MS, GC, NMR	Holm and Hiltunen, 1997, Garcia et al. 2017, Kubeczka and Schultze, 1987, Isidorov et al. 2005, Lang and Messerer, 1987, Wajs et al. 2007
	237	β-sesquiphellandrene	Wood	GC-FID, GC-MS	Wajs et al. 2007
	238	γ-amorphene	Needle	GC-FID, GC-MS, NMR	Garcia et al. 2017
	239	γ-cadinene	Bark, Needle, Wood	GC-FID, GC-MS, NMR	Garcia et al. 2017, Kubeczka and Schultze, 1987
	240	γ-elemene	Wood	GC-FID, GC-MS	Wajs et al. 2007
	241	γ-muurolene	Needle	GC-FID, GC-MS, GC, NMR	Garcia et al. 2017, Isidorov et al. 2005
	242	γ-terpinene	Bark, Needle, Wood	GC-FID, GC-MS	Holm and Hiltunen, 1997, Kubeczka and Schultze, 1987, Wajs et al. 2007
	243	δ-3-carene	Wood	GC-FID, GC-MS	Kubeczka and Schultze, 1987, Wajs et al. 2007
	244	δ-cadiene	Bark, Needle	GC-FID, GC-MS	Kubeczka and Schultze, 1987
	245	δ-cadinene	Needle, Wood	GC-FID, GC-MS, NMR	Garcia et al. 2017, Kubeczka and Schultze, 1987, Bajer et al. 2020, Wajs et al. 2007
	246	δ-cadinol	Needle	GC-FID, GC-MS	Kubeczka and Schultze, 1987
Non-volatile Terpenoids (Diterpenoids)	247	12-hydroxyabietic acid	Needle	FT-ICR ESI/APPI	Mofikoya et al. 2020
	248	(-)-2,9-dihydroxyverrucosane	Bark	GC-MS	Salem et al. 2016
	249	13-epimanool	Bark, Resin, Wood	IR, 1H/13C NMR, TLC, UV-Vis, GC, GC-FID, GC-MS	Norin and Winell, 1974, Salem et al. 2015b, Bolshakova et al. 1988, Mills 1973, Norin 1972, Dietemann et al. 2019, Thuerig et al. 2018
	250	15-norpinifolic acid	Needle	FT-ICR ESI/APPI	Mofikoya et al. 2020
	251	19-acetoxyabienol	Bark	IR, NMR, TLC	Norin and Winell, 1974
	252	3-oxoanticopalic acid	Needle	FT-ICR ESI/APPI	Mofikoya et al. 2020
	253	3-α-hydroxymanool	Needle	FT-ICR ESI/APPI	Mofikoya et al. 2020
	254	abieta-7,13-diene	Resin	GC-FID, GC-MS	Holmbom et al. 2008
	255	abieta-8,11,13-triene	Needle	FT-ICR ESI/APPI	Mofikoya et al. 2020
	256	abietadiene	Needle, Wood	FT-ICR ESI/APPI, GC-FID, GC-MS, NMR	Mofikoya et al. 2020, Garcia et al. 2017
	257	abietal	Resin	GC-FID, GC-MS	Holmbom et al. 2008
	258	abietal 6,7-dehydroferruginol	Wood	GC-FID, GC-MS, NMR	Garcia et al. 2017
	259	abietic acid	Bark, Needle, Resin, Wood	IR, UV-Vis, NMR, GC, GC-FID, GC-MS, FT-ICR ESI/APPI, HPLC-Q-ToF-MS	Bolshakova et al. 1987, Holmbom et al. 2008, Mofikoya et al. 2020, Isidorov et al. 2005, Fu et al. 2018, Mills 1973, Dietemann et al. 2019, Salem et al. 2016, Pferschy-Wenzig et al. 2008
	260	abietinal	Resin	UV-Vis, GC	Bolshakova et al. 1988
	261	abietol	Resin	GC-FID, GC-MS	Holmbom et al. 2008, Mills 1973
	262	acetylisocupressic acid	Needle	FT-ICR ESI/APPI	Mofikoya et al. 2020
	263	andrographolide	Needle	FT-ICR ESI/APPI	Mofikoya et al. 2020
	264	anticopalic acid	Needle	FT-ICR ESI/APPI	Mofikoya et al. 2020
	265	dehydroabietal	Needle	FT-ICR ESI/APPI	Mofikoya et al. 2020
	266	dehydroabietic acid	Needle, Resin, Wood	IR, UV-Vis, NMR, GC, GC-FID, GC-MS, FT-ICR ESI/APPI	Bolshakova et al. 1987, Holmbom et al. 2008, Mofikoya et al. 2020, Isidorov et al. 2005, Mills 1973, Dietemann et al. 2019, Pferschy-Wenzig et al. 2008
	267	dehydroabietinal	Resin	UV-Vis, GC	Bolshakova et al. 1988
	268	dehydroabietol	Resin, Wood	GC-FID, GC-MS	Mills 1973, Pferschy-Wenzig et al. 2008
	269	duvatrienediol	Wood	GC-MS	Salem et al. 2016
	270	ferruginol	Needle	FT-ICR ESI/APPI	Mofikoya et al. 2020
	271	isoabienol	Needle	FT-ICR ESI/APPI	Mofikoya et al. 2020
	272	isocupressic acid	Needle	FT-ICR ESI/APPI	Mofikoya et al. 2020
	273	isolariciresinol	Wood	GC-MS	Willför et al. 2003
	274	isopimaral	Needle, Wood	GC-FID, GC-MS, NMR	Garcia et al. 2017
	275	isopimaric acid	Resin, Wood	IR, UV-Vis, NMR, GC, GC-FID, GC-MS, HPLC-Q-ToF-MS	Bolshakova et al. 1987, Holmbom et al. 2008, Fu et al. 2018, Mills 1973, Dietemann et al. 2019, Pferschy-Wenzig et al. 2008
	276	isopimarinal	Resin, Wood	UV-Vis, GC, GC-FID, GC-MS	Bolshakova et al. 1988, Bajer et al. 2020
	277	isopimarol	Needle, Wood	FT-ICR ESI/APPI, GC-FID, GC-MS	Mofikoya et al. 2020, Bajer et al. 2020
	278	lambertianic acid	Needle	FT-ICR ESI/APPI	Mofikoya et al. 2020
	279	lariciresinol	Resin, Wood	GC-FID, GC-MS	Holmbom et al. 2008, Willför et al. 2003
	280	lariciresinol coumarate	Resin	GC-FID, GC-MS	Holmbom et al. 2008
	281	lariciresinol-9-acetate	Resin	GC-FID, GC-MS	Holmbom et al. 2008
	282	larixol	Bark, Resin, Wood	UV-Vis, GC, GC-FID, GC-MS, FT-RAMAN, FT-IR, FT-NIR, 1H/13C NMR	Bolshakova et al. 1988, Mills 1973, Norin 1972, Dietemann et al. 2019, Salem et al. 2015b, Wagner et al. 2020, Thuerig et al. 2018
	283	larixyl acetate	Bark, Resin, Wood	UV-Vis, GC, GC-FID, GC-MS, 1H/13C NMR, ESIMS, IR	Bolshakova et al. 1988, Mills 1973, Norin 1972, Dietemann et al. 2019, Thuerig et al. 2018, Pferschy-Wenzig et al. 2008, Mulholland et al. 2017
	284	levopimaric acid	Resin	IR, UV-Vis, NMR, GC, GC-FID, GC-MS	Bolshakova et al. 1987, Holmbom et al. 2008, Mills 1973
	285	levopimarinal	Resin	UV-Vis, GC	Bolshakova et al. 1988
	286	manool	Needle, Wood	GC-FID, GC-MS, NMR	Garcia et al. 2017, Wajs et al. 2007
	287	methyl 15-hydroabietate	Resin	UV-Vis, GC	Bolshakova et al. 1988
	288	methyl 15-hydroxydehydroabietate	Resin	UV-Vis, GC	Bolshakova et al. 1988
	289	methyl dehydroabietate	Needle	FT-ICR ESI/APPI	Mofikoya et al. 2020
	290	methyl isopimarate	Wood	GC-FID, GC-MS, NMR	Garcia et al. 2017
	291	neoabietic acid	Resin	IR, UV-Vis, NMR, GC, GC-FID, GC-MS	Bolshakova et al. 1987, Holmbom et al. 2008, Mills 1973, Dietemann et al. 2019
	292	neoabietinal	Resin	UV-Vis, GC	Bolshakova et al. 1988
	293	norabieta-4(18),8,11,13-tetraene	Needle	FT-ICR ESI/APPI	Mofikoya et al. 2020
	294	norabietatriene	Needle	FT-ICR ESI/APPI	Mofikoya et al. 2020
	295	palustric acid	Resin, Wood	IR, UV-Vis, NMR, GC, GC-FID, GC-MS	Bolshakova et al. 1987, Holmbom et al. 2008, Mills 1973, Dietemann et al. 2019, Pferschy-Wenzig et al. 2008
	296	palustrol	Resin	UV-Vis, GC, GC-FID, GC-MS	Bolshakova et al. 1988, Holmbom et al. 2008
	297	pimarate	Resin	GC-FID, GC-MS	Mills 1973, Dietemann et al. 2019
	298	pimaric acid	Needle, Resin	FT-ICR ESI/APPI, GC, GC-MS, GC-FID	Mofikoya et al. 2020, Isidorov et al. 2005, Holmbom et al. 2008
	299	pinifolic acid	Needle	FT-ICR ESI/APPI	Mofikoya et al. 2020
	300	pinosolide	Needle	FT-ICR ESI/APPI	Mofikoya et al. 2020
	301	pinusolic acid	Needle	FT-ICR ESI/APPI	Mofikoya et al. 2020
	302	sandaracopimaric acid	Resin	IR, UV-Vis, NMR, GC, GC-FID, GC-MS	Bolshakova et al. 1987, Holmbom et al. 2008, Mills 1973, Dietemann et al. 2019
	303	sandaracopimarinal	Wood	GC-FID, GC-MS	Bajer et al. 2020
	304	secoisolariciresinol	Resin, Wood	GC-FID, GC-MS	Holmbom et al. 2008, Willför et al. 2003
	305	torulosal	Bark	IR, NMR, TLC	Norin and Winell, 1974
	306	torulosol	Bark	IR, NMR, TLC	Norin and Winell, 1974
	307	torulosyl acetate	Bark	IR, NMR, TLC	Norin and Winell, 1974
Fatty acid	308	2,3-dihydroxypropyl docosanoate	Needle	FT-ICR ESI/APPI	Mofikoya et al. 2020
	309	2,3-dihydroxypropyl eicosanoate	Needle	FT-ICR ESI/APPI	Mofikoya et al. 2020
	310	2,3-dihydroxypropyl hexadecanoate	Needle	FT-ICR ESI/APPI	Mofikoya et al. 2020
	311	2,3-dihydroxypropyl octadecanoate	Needle	FT-ICR ESI/APPI	Mofikoya et al. 2020
	312	2,3-dihydroxypropyl tetradecanoate	Needle	FT-ICR ESI/APPI	Mofikoya et al. 2020
	313	arachidic acid	Bark, Wood	GC	Salem et al. 2015a
	314	behenic acid	Bark	GC	Salem et al. 2015a
	315	cis-13,16-docosadienoic acid	Bark	GC	Salem et al. 2015a
	316	cis-5,8,11,14,17-eicosapentaenoic acid (EPA)	Bark	GC	Salem et al. 2015a
	317	citronellic acid	Needle	FT-ICR ESI/APPI	Mofikoya et al. 2020
	318	decanoic acid	Needle	FT-ICR ESI/APPI	Mofikoya et al. 2020
	319	docosahexaenoic acid (DHA)	Bark	GC	Salem et al. 2015a
	320	docosanoic acid	Wood	GC-MS	Mecca et al. 2018
	321	dotriacontanoic acid	Needle	GC-MS	Schulten et al. 1986
	322	ethyl laurate	Needle	FT-ICR ESI/APPI	Mofikoya et al. 2020
	323	farnasal	Needle	FT-ICR ESI/APPI	Mofikoya et al. 2020
	324	hentriacontanol	Needle	GC-MS	Schulten et al. 1986
	325	heptadecanoic acid	Wood	HPLC-Q-ToF-MS	Fu et al. 2018
	326	hexadecanoic acid	Needle, Wood	GC, GC-MS	Isidorov et al. 2005, Mecca et al. 2018
	327	hydroxypalmitic acid	Needle	FT-ICR ESI/APPI	Mofikoya et al. 2020
	328	lignoceric acid	Bark	GC	Salem et al. 2015a
	329	linoleic acid	Bark, Wood	IR, NMR, TLC, HPLC-Q-ToF-MS	Norin and Winell, 1974, Fu et al. 2018
	330	linolenic acid	Bark	IR, NMR, TLC	Norin and Winell, 1974
	331	margarinic acid	Bark, Wood	GC	Salem et al. 2015a
	332	methyl arachidonate	Needle	FT-ICR ESI/APPI	Mofikoya et al. 2020
	333	methyl palmitate	Needle	FT-ICR ESI/APPI	Mofikoya et al. 2020
	334	myristic acid	Bark	IR, NMR, TLC, GC	Norin and Winell, 1974, Salem et al. 2015a
	335	octadecanoic acid	Needle, Wood	GC, GC-MS	Isidorov et al. 2005, Mecca et al. 2018
	336	octanoic acid	Needle	FT-ICR ESI/APPI	Mofikoya et al. 2020
	337	oleic acid	Bark, Needle, Wood	FT-ICR ESI/APPI, GC, GC-MS, IR, NMR, TLC	Mofikoya et al. 2020, Isidorov et al. 2005, Norin and Winell, 1974, Mecca et al. 2018
	338	palmitic acid	Bark, Needle, Wood	IR, NMR, TLC, GC, FT-ICR ESI/APPI, HPLC-Q-ToF-MS	Norin and Winell, 1974, Salem et al. 2015a, Mofikoya et al. 2020, Fu et al. 2018
	339	palmitoleic acid	Bark	IR, NMR, TLC	Norin and Winell, 1974
	340	pentacosylic acid	Bark	GC	Salem et al. 2015a
	341	pentadecanal	Needle	GC-FID, GC-MS, NMR	Garcia et al. 2017
	342	pentadecanoic acid	Bark, Wood	GC, GC-MS	Salem et al. 2015a, Mecca et al. 2018
	343	pentanoic acid	Wood	GC-MS	Mecca et al. 2018
	344	phenylethyl hexanoate	Needle	FT-ICR ESI/APPI	Mofikoya et al. 2020
	345	propanoic acid,2-(3-acetoxy-4,4,14-trimethylandrost-8-en-17-yl)-	Bark	GC-MS	Salem et al. 2016
	346	sabinic acid	Needle	FT-ICR ESI/APPI	Mofikoya et al. 2020
	347	sitosterol	Bark	IR, NMR, TLC	Norin and Winell, 1974
	348	stearic acid	Bark, Needle, Wood	IR, NMR, TLC, GC, FT-ICR ESI/APPI	Norin and Winell, 1974, Salem et al. 2015a, Mofikoya et al. 2020
	349	tetradecanal	Needle	GC-FID, GC-MS, NMR	Garcia et al. 2017
	350	tetradecanoic acid	Needle	GC, GC-MS	Isidorov et al. 2005
Other Phenolic Compounds	351	2,6-dimethylphenol	Wood	GC-MS	Mecca et al. 2018
	352	2,5-dihydroxobenzoic acid	Needle	UPLC	Dziedzinski et al. 2020
	353	2-methoxy-4-propylphenol	Wood	GC-MS	Mecca et al. 2018
	354	2-methoxyphenol	Wood	GC-MS	Mecca et al. 2018
	355	4-hydroxy-3,5-dimethoxybenzaldehyde	Wood	GC-MS	Mecca et al. 2018
	356	4-hydroxyphenyl acetic acid	Needle	FT-ICR ESI/APPI	Mofikoya et al. 2020
	357	astringin	Bark	GC-MS	Wagner et al. 2019
	358	caffeic acid	Needle, Resin	HPLC-DAD, UV-Vis, GC-FID, GC, GC-MS, HPLC, UPLC	Turrini et al. 2020, Kuiters and Sarink, 1986, Lindner and Grill, 1978, Mala et al. 2013, Holmbom et al. 2008, Dziedzinski et al. 2020
	359	catechol	Needle	GC-FID	Kuiters and Sarink, 1986
	360	chavicol	Needle	FT-ICR ESI/APPI	Mofikoya et al. 2020
	361	chlorogenic acid	Needle	GC, HPLC, UPLC	Lindner and Grill, 1978, Mala et al. 2013, Dziedzinski et al. 2020
	362	cinnamic acid	Needle	GC-FID, GC, UPLC	Kuiters and Sarink, 1986, Lindner and Grill, 1978, Dziedzinski et al. 2020
	363	coniferyl alcohol	Needle	FT-ICR ESI/APPI	Mofikoya et al. 2020
	364	cyanidin	Needle	TLC, HPLC-UV-Vis	Anderson 1992
	365	ellagic acid	Needle	HPLC-DAD, UV-Vis	Turrini et al. 2020
	366	estragole	Wood	GC-FID, GC-MS, NMR	Garcia et al. 2017
	367	ferulic acid	Needle, Resin	GC-FID, GC-MS, GC, HPLC, UV, TLC, UPLC	Kuiters and Sarink, 1986, Lindner and Grill, 1978, Mala et al. 2013, Niemann and Baas, 1978, Holmbom et al. 2008, Dziedzinski et al. 2020
	368	gallic acid	Needle	GC-FID, GC, HPLC, UPLC	Kuiters and Sarink, 1986, Lindner and Grill, 1978, Mala et al. 2013, Dziedzinski et al. 2020
	369	isolariciresinol	Bark	GC-MS	Wagner et al. 2019
	370	lariciresinol	Bark	GC-MS, NMR, ESIMS, IR	Wagner et al. 2019, Mulholland et al. 2017
	371	liovil	Wood	IR, Raman	Weinges 1961
	372	malate	Needle	HPLC	Churakova et al. 2019
	373	malic acid	Needle	GC	Lindner and Grill, 1978
	374	malonic acid	Needle	GC	Lindner and Grill, 1978
	375	methyl chavicol	Needle	FT-ICR ESI/APPI	Mofikoya et al. 2020
	376	myristicin	Needle	FT-ICR ESI/APPI	Mofikoya et al. 2020
	377	nortrachelogenin	Resin	GC-FID, GC-MS	Holmbom et al. 2008
	378	o-coumaric acid	Needle	GC-FID	Kuiters and Sarink, 1986
	379	p-coumaric acid	Needle, Resin	GC-FID, GC-MS, GC, HPLC, UV, TLC, UPLC	Kuiters and Sarink, 1986, Lindner and Grill, 1978, Mala et al. 2013, Niemann and Baas, 1978, Holmbom et al. 2008, Dziedzinski et al. 2020
	380	p-coumarylglucoside	Needle	UV, TLC	Niemann and Baas, 1978
	381	p-hydroxy benzoic acid	Needle	GC-FID, HPLC, UV, TLC, UPLC	Kuiters and Sarink, 1986, Mala et al. 2013, Niemann and Baas, 1978, Dziedzinski et al. 2020
	382	p-hydroxybenzaldehyde	Needle	GC-FID	Kuiters and Sarink, 1986
	383	pinchotene acetate	Needle	FT-ICR ESI/APPI	Mofikoya et al. 2020
	384	pinoresinol	Bark, Resin	GC-FID, GC-MS	Holmbom et al. 2008, Wagner et al. 2019
	385	p-methylacetophenone	Wood	GC-FID, GC-MS, NMR	Garcia et al. 2017
	386	protocatechuic acid	Needle	HPLC, GC	Mala et al. 2013, Lindner and Grill, 1978
	387	safrole	Needle	FT-ICR ESI/APPI	Mofikoya et al. 2020
	388	seco-iso-lariciresinol	Wood	IR, Raman	Weinges 1961
	389	sinapic acid	Needle	UPLC	Dziedzinski et al. 2020
	390	sinapyl alcohol	Needle	FT-ICR ESI/APPI	Mofikoya et al. 2020
	391	syringaldehyde	Needle	GC-FID	Kuiters and Sarink, 1986
	392	syringic acid	Needle	GC-FID, GC, UPLC	Kuiters and Sarink, 1986, Lindner and Grill, 1978, Dziedzinski et al. 2020
	393	vanillic acid	Needle	GC-FID, GC, HPLC, UV, TLC, UPLC	Kuiters and Sarink, 1986, Lindner and Grill, 1978, Mala et al. 2013, Niemann and Baas, 1978, Dziedzinski et al. 2020
	394	vanillin	Wood	GC-MS	Mecca et al. 2018
	395	vanillin acetate	Wood	GC-MS	Mecca et al. 2018
Other Compounds	396	(Z)-Hex-3-enyl benzoate	Needle	GC-FID, GC-MS, NMR	Garcia et al. 2017
	397	1,4-dioxaspiro[4.5]decane	Wood	GC-MS	Salem et al. 2015b
	398	13α-methyl-13-vinyl-podocarp-7-en-3-one	Wood	GC-MS	Salem et al. 2015b
	399	2,3-dihydro-1-methyl-1H-indene	Wood	GC-MS	Salem et al. 2015b
	400	2-[(2,5-dichlorophenyl)amino]benzoic acid	Bark	GC-MS	Salem et al. 2016
	401	24-ethylidene lophenol	Needle	GC-FID	Goad and Goodwin, 1967
	402	24-methylene lophenol	Needle	GC-FID	Goad and Goodwin, 1967
	403	2-acetylresorcinol	Wood	GC-MS	Mecca et al. 2018
	404	2-dodecenal	Wood	GC-FID, GC-MS	Bajer et al. 2020
	405	2-furaldehyde	Wood	GC-MS	Mecca et al. 2018
	406	2-furancarboxylic acid	Wood	GC-MS	Mecca et al. 2018
	407	2-heptanone	Wood	GC-FID, GC-MS	Bajer et al. 2020
	408	2-methoxy-4-octanolide	Wood	GC-MS	Mecca et al. 2018
	409	2-undecenal	Wood	GC-FID, GC-MS	Bajer et al. 2020
	410	3-(4-hydroxy-3-methoxyphenyl)-2-propenal	Wood	GC-MS	Mecca et al. 2018
	411	3,5-dimethylstyrene	Needle	FT-ICR ESI/APPI	Mofikoya et al. 2020
	412	3-furaldehyde	Wood	GC-MS	Mecca et al. 2018
	413	3-methyl-2-phenylethyl ester	Needle	FT-ICR ESI/APPI	Mofikoya et al. 2020
	414	3β,17β-diacetoxy-5-chloro-6β-nitro-5α-androstane	Bark	GC-MS	Salem et al. 2016
	415	4-(dimethylamino)azoestrone-3-methyl ether	Bark	GC-MS	Salem et al. 2016
	416	4-acetyloxyimino-6,6-dimethyl-3-methylsulfanyl-4,5,6,7-tetrahydro-benzo[c]thiopene-1-carboxylic acid methyl ester	Bark	GC-MS	Salem et al. 2016
	417	4-hydroxy-3-methoxybenzoic acid	Wood	GC-MS	Mecca et al. 2018
	418	4-hydroxy-4-methyl-2-pentanone	Wood	GC-MS	Salem et al. 2015b
	419	4-methoxybenzoic acid 2,5-dioxo-1-pyrrolidinyl ester	Wood	GC-MS	Salem et al. 2015b
	420	4-oxopentanoic acid	Wood	GC-MS	Mecca et al. 2018
	421	5-acetoxymethyl-2-furaldehyde	Wood	GC-MS	Mecca et al. 2018
	422	5-hydroxy-2,3,3-trimethyl-2-(3-methyl-buta-1,3-dienyl)-cyclohexanone	Bark	GC-MS	Salem et al. 2016
	423	5-hydroxymethylfurfural	Wood	GC-MS	Mecca et al. 2018
	424	5-methyl-2-furancarboxyaldehyde	Wood	GC-MS	Mecca et al. 2018
	425	6,6-dimethyl-2-methylenebicyclo[3.2.0]heptan-3-ol	Wood	GC-FID, GC-MS	Bajer et al. 2020
	426	6-Oxo-spiro[adamantane-2,2'-[1,3]dithiolane]-1,5-dicarboxylic acid	Bark	GC-MS	Salem et al. 2016
	427	9-(methylthio)-8H-acenaphtho[1,2-c]pyrrole-7-carboxylic acid	Bark	GC-MS	Salem et al. 2016
	428	9-desoxo-9-x-acetoxy-3,8,12-tri-O-acetylingol	Bark	GC-MS	Salem et al. 2016
	429	9-thiocyanato-androst-4-en-11-ol-3,17-dione	Bark	GC-MS	Salem et al. 2016
	430	aconitic acid	Needle	GC	Lindner and Grill, 1978
	431	apiole	Needle	FT-ICR ESI/APPI	Mofikoya et al. 2020
	432	ascorbic acid	Needle	GC, HPLC	Lindner and Grill, 1978, Radulesco et al. 2013
	433	benzaldehyde	Wood	GC-FID, GC-MS	Wajs et al. 2007
	434	benzoic acid	Needle	FT-ICR ESI/APPI, GC-FID, GC	Mofikoya et al. 2020, Kuiters and Sarink, 1986, Lindner and Grill, 1978
	435	brassicasterol	Wood	HPLC-Q-ToF-MS	Fu et al. 2018
	436	calorene	Needle	FT-ICR ESI/APPI	Mofikoya et al. 2020
	437	campesterol	Wood	HPLC-Q-ToF-MS	Fu et al. 2018
	438	citrate	Needle	HPLC	Churakova et al. 2019
	439	citric acid	Needle	GC, GC-MS	Isidorov et al. 2005, Lindner and Grill, 1978
	440	cryptone	Wood	GC-FID, GC-MS, NMR	Garcia et al. 2017
	441	fumaric acid	Needle	GC	Lindner and Grill, 1978
	442	glycerol	Needle	GC, GC-MS	Isidorov et al. 2005
	443	guaiacyl glycerol ether	Wood	GC-MS	Willför et al. 2003
	444	heptacosanol	Needle	GC-MS	Schulten et al. 1986
	445	heptanal	Wood	GC-FID, GC-MS	Bajer et al. 2020
	446	hexanal	Wood	GC-FID, GC-MS	Wajs et al. 2007
	447	humulene epoxide	Bark	GC-FID, GC-MS	Kubeczka and Schultze, 1987
	448	isoxazole,5-[3,3-dicyano-1-cyclohexylidene-2-morpholino-prop-2-enyl)]-3-p-methoxyphenyl	Bark	GC-MS	Salem et al. 2016
	449	lactic acid	Needle	GC, GC-MS	Isidorov et al. 2005
	450	larch 4,4-dimethyl sterols	Needle	GC-FID	Goad and Goodwin, 1967
	451	larch 4α-methyl sterols	Needle	GC-FID	Goad and Goodwin, 1967
	452	lignin	Wood	GC-MS, 13C-NMR	Kopania et al. 2012
	453	lophenol	Needle	GC-FID	Goad and Goodwin, 1967
	454	maltol	Wood	GC-MS	Mecca et al. 2018
	455	methyl 3-furancarboxylate	Wood	GC-MS	Mecca et al. 2018
	456	nonanal	Wood	GC-FID, GC-MS	Wajs et al. 2007
	457	octadecanal	Wood	GC-MS	Mecca et al. 2018
	458	octahydro-6-methyl-3-methylene-benzofuran	Wood	GC-MS	Salem et al. 2015b
	459	oxalic acid	Needle	GC	Lindner and Grill, 1978
	460	pentadecanal	Wood	GC-FID, GC-MS	Bajer et al. 2020
	461	pentanal	Wood	GC-FID, GC-MS	Bajer et al. 2020
	462	perillic acid	Needle	FT-ICR ESI/APPI	Mofikoya et al. 2020
	463	phenylpyruvic acid	Needle	GC	Lindner and Grill, 1978
	464	phosphoric acid	Needle	GC	Lindner and Grill, 1978
	465	phthalic acid mono-2-ethylhexyl ester	Bark	GC-MS	Salem et al. 2015b
	466	pinonic acid	Needle	FT-ICR ESI/APPI	Mofikoya et al. 2020
	467	quinic acid	Needle	FT-ICR ESI/APPI, GC	Mofikoya et al. 2020, Lindner and Grill, 1978
	468	salicylic acid	Needle	GC-FID, UPLC	Kuiters and Sarink, 1986, Dziedzinski et al. 2020
	469	sesamin	Wood	GC-MS	Mecca et al. 2018
	470	shikimic acid	Needle	GC	Lindner and Grill, 1978
	471	stigmasterol	Wood	HPLC-Q-ToF-MS	Fu et al. 2018
	472	succinic acid	Needle	GC, GC-MS	Isidorov et al. 2005, Lindner and Grill, 1978
	473	tartaric acid	Needle	GC	Lindner and Grill, 1978
	474	triacosanol	Needle	GC-MS	Schulten et al. 1986
	475	Z-3-hexenyl isovalerate	Needle	FT-ICR ESI/APPI	Mofikoya et al. 2020
	476	α-ketoglutaric acid	Needle	GC	Lindner and Grill, 1978
	477	β-resorcylic acid	Needle	GC-FID	Kuiters and Sarink, 1986
	478	β-sitosterol	Wood	HPLC-Q-ToF-MS	Fu et al. 2018
